# Supplementary material for: FOF1-ATPase Motor-Embedded Chromatophore as Drug Delivery System: Extraction, Cargo Loading Ability and Mucus Penetration Ability
Source: Pharmaceutics. 2023 Jun 8;15(6):1681. doi: 10.3390/pharmaceutics15061681 (PMC10302136; doi:10.3390/pharmaceutics15061681)
Supplement: Supplementary file 1 [file pharmaceutics-15-01681-s001.zip]

Archive with 3 entries (3 files):
- Supplementary material 1-Movement of CHR in tricine solution of pH 4.5.mp4
- Supplementary material 2-Movement of CHR in tricine solution of pH 5.5.mp4
- Supplementary material 3-Movement of CHR in tricine solution of pH 6.5.mp4
